# Supplementary material for: The identity of Alfred Wallace’s mysterious butterfly taxon Lycaena nisa solved: Famegana nisa comb. nov., a senior synonym of F. alsulus (Lepidoptera, Lycaenidae, Polyommatinae)
Source: Zookeys. 2020 Sep 9;966:153–62. doi: 10.3897/zookeys.966.51921 (PMC7494659; doi:10.3897/zookeys.966.51921)
Supplement: XML Treatment for Famegana nisa [file zookeys.966.51921-treatment1.xml]

<!DOCTYPE tp:taxon-treatment
  PUBLIC "-//TaxonX//DTD Taxonomic Treatment Publishing DTD v0 20100105//EN" "tax-treatment-NSO.dtd">
<tp:taxon-treatment xmlns:tp="http://www.plazi.org/taxpub"><tp:treatment-meta><kwd-group><label>Taxon classification</label><kwd><named-content xmlns:xlink="http://www.w3.org/1999/xlink" content-type="kingdom">Animalia</named-content></kwd><kwd><named-content xmlns:xlink="http://www.w3.org/1999/xlink" content-type="order">Lepidoptera</named-content></kwd><kwd><named-content xmlns:xlink="http://www.w3.org/1999/xlink" content-type="family">Lycaenidae</named-content></kwd></kwd-group><mixed-citation publication-type="journal"><person-group><name><surname>Hsu</surname><given-names>Yu-Feng</given-names></name></person-group><article-title>The identity of Alfred Wallace’s mysterious butterfly taxon <italic><tp:taxon-name><tp:taxon-name-part taxon-name-part-type="genus" reg="Lycaena">Lycaena</tp:taxon-name-part> <tp:taxon-name-part taxon-name-part-type="species" reg="nisa">nisa</tp:taxon-name-part></tp:taxon-name></italic> solved: <italic><tp:taxon-name><tp:taxon-name-part taxon-name-part-type="genus" reg="Famegana">Famegana</tp:taxon-name-part> <tp:taxon-name-part taxon-name-part-type="species" reg="nisa">nisa</tp:taxon-name-part></tp:taxon-name></italic> comb. nov., a senior synonym of <italic><tp:taxon-name><tp:taxon-name-part taxon-name-part-type="genus" reg="Famegana">F.</tp:taxon-name-part> <tp:taxon-name-part taxon-name-part-type="species" reg="alsulus">alsulus</tp:taxon-name-part></tp:taxon-name></italic> (<tp:taxon-name><tp:taxon-name-part taxon-name-part-type="order">Lepidoptera</tp:taxon-name-part></tp:taxon-name>, <tp:taxon-name><tp:taxon-name-part taxon-name-part-type="family">Lycaenidae</tp:taxon-name-part></tp:taxon-name>, <tp:taxon-name><tp:taxon-name-part taxon-name-part-type="subfamily">Polyommatinae</tp:taxon-name-part></tp:taxon-name>)</article-title><source>Zookeys</source><day>09</day><month>9</month><year>2020</year><volume>966</volume><fpage>153</fpage><lpage>162</lpage><pub-id pub-id-type="doi">10.3897/zookeys.966.51921</pub-id></mixed-citation></tp:treatment-meta><tp:nomenclature><tp:taxon-name><object-id xmlns:xlink="http://www.w3.org/1999/xlink" content-type="arpha" xlink:type="simple">0ABA4E9A-99AD-5BB1-9E99-8D73350DB319</object-id>
            <tp:taxon-name-part taxon-name-part-type="genus" reg="Famegana">Famegana</tp:taxon-name-part>
            <tp:taxon-name-part taxon-name-part-type="species" reg="nisa">nisa</tp:taxon-name-part>
          </tp:taxon-name><tp:taxon-authority>(Wallace, 1866)</tp:taxon-authority><tp:taxon-status xmlns:xlink="http://www.w3.org/1999/xlink" xlink:type="simple">comb. nov.</tp:taxon-status><xref ref-type="fig" rid="F1">Figures 1–3</xref><tp:nomenclature-citation-list><tp:nomenclature-citation><tp:taxon-name>
                <tp:taxon-name-part taxon-name-part-type="genus" reg="Lycaena">Lycaena</tp:taxon-name-part> <tp:taxon-name-part taxon-name-part-type="species" reg="nisa">nisa</tp:taxon-name-part></tp:taxon-name><comment>Wallace, 1866: 360. Type locality: “Takaw, Formosa”.</comment></tp:nomenclature-citation><tp:nomenclature-citation><tp:taxon-name>
                <tp:taxon-name-part taxon-name-part-type="genus" reg="Lycaena">Lycaena</tp:taxon-name-part> <tp:taxon-name-part taxon-name-part-type="species" reg="alsulus">alsulus</tp:taxon-name-part></tp:taxon-name><comment>Herrich-Schäffer, 1869: 75. Type locality: Rockhampton and Upolu [Australia]. syn. nov.</comment></tp:nomenclature-citation><tp:nomenclature-citation><tp:taxon-name>
                <tp:taxon-name-part taxon-name-part-type="genus" reg="Lycaena">Lycaena</tp:taxon-name-part> <tp:taxon-name-part taxon-name-part-type="species" reg="exilis">exilis</tp:taxon-name-part></tp:taxon-name><comment>Lucas, 1889: 159, figs 13–15. Type locality: Cooktown to Bowen [Australia] (preoccupied by <tp:taxon-name><tp:taxon-name-part taxon-name-part-type="genus" reg="Lycaena">Lycaena</tp:taxon-name-part> <tp:taxon-name-part taxon-name-part-type="species" reg="exilis">exilis</tp:taxon-name-part></tp:taxon-name> Boisduval, 1852). syn. nov.</comment></tp:nomenclature-citation><tp:nomenclature-citation><tp:taxon-name>
                <tp:taxon-name-part taxon-name-part-type="genus" reg="Lycaena">Lycaena</tp:taxon-name-part> <tp:taxon-name-part taxon-name-part-type="species" reg="lulu">lulu</tp:taxon-name-part></tp:taxon-name><comment>Mathew, 1889: 312. Type locality: Tongatabu, [Tonga]. syn. nov.</comment></tp:nomenclature-citation><tp:nomenclature-citation><tp:taxon-name>
                <tp:taxon-name-part taxon-name-part-type="genus" reg="Lycaena">Lycaena</tp:taxon-name-part> <tp:taxon-name-part taxon-name-part-type="species" reg="gracilis">gracilis</tp:taxon-name-part></tp:taxon-name><comment>Miskin, 1890: 37. Type locality: Brisbane to Cooktown [Australia]. syn. nov.</comment></tp:nomenclature-citation><tp:nomenclature-citation><tp:taxon-name>
                <tp:taxon-name-part taxon-name-part-type="genus" reg="Lycaena">Lycaena</tp:taxon-name-part> <tp:taxon-name-part taxon-name-part-type="species" reg="exiloides">exiloides</tp:taxon-name-part></tp:taxon-name><comment>Lucas, 1891: 47. Replacement name for <tp:taxon-name><tp:taxon-name-part taxon-name-part-type="genus" reg="Lycaena">Lycaena</tp:taxon-name-part> <tp:taxon-name-part taxon-name-part-type="species" reg="exilis">exilis</tp:taxon-name-part></tp:taxon-name> Lucas, 1889.syn. nov.</comment></tp:nomenclature-citation><tp:nomenclature-citation><tp:taxon-name>
                <tp:taxon-name-part taxon-name-part-type="genus" reg="Zizera">Zizera</tp:taxon-name-part> <tp:taxon-name-part taxon-name-part-type="species" reg="nisa">nisa</tp:taxon-name-part></tp:taxon-name><comment>: <xref ref-type="bibr" rid="B20">Matsumura 1909</xref>: 480.</comment></tp:nomenclature-citation><tp:nomenclature-citation><tp:taxon-name>
                <tp:taxon-name-part taxon-name-part-type="genus" reg="Zizeeria">Zizeeria</tp:taxon-name-part> <tp:taxon-name-part taxon-name-part-type="species" reg="alsulus">alsulus</tp:taxon-name-part></tp:taxon-name><comment>: <xref ref-type="bibr" rid="B34">Waterhouse and Lyell 1914</xref>: 106.</comment></tp:nomenclature-citation><tp:nomenclature-citation><tp:taxon-name>
                <tp:taxon-name-part taxon-name-part-type="genus" reg="Zizera">Zizera</tp:taxon-name-part> <tp:taxon-name-part taxon-name-part-type="species" reg="lulu">lulu</tp:taxon-name-part></tp:taxon-name><comment>: <xref ref-type="bibr" rid="B27">Rothschild 1915</xref>: 390.</comment></tp:nomenclature-citation><tp:nomenclature-citation><tp:taxon-name>
                <tp:taxon-name-part taxon-name-part-type="genus" reg="Zizera">Zizera</tp:taxon-name-part> <tp:taxon-name-part taxon-name-part-type="species" reg="kalawarus">kalawarus</tp:taxon-name-part></tp:taxon-name><comment><xref ref-type="bibr" rid="B26">Ribbe 1926</xref>: 91; <xref ref-type="bibr" rid="B35">Vane Wright and de Jong 2003</xref>: 155. Type locality: Celebes. syn. nov.</comment></tp:nomenclature-citation><tp:nomenclature-citation><tp:taxon-name>
                <tp:taxon-name-part taxon-name-part-type="genus" reg="Zizera">Zizera</tp:taxon-name-part> <tp:taxon-name-part taxon-name-part-type="species" reg="alsulus">alsulus</tp:taxon-name-part></tp:taxon-name><comment>: <xref ref-type="bibr" rid="B28">Seitz 1927</xref>: 926.</comment></tp:nomenclature-citation><tp:nomenclature-citation><tp:taxon-name>
                <tp:taxon-name-part taxon-name-part-type="genus" reg="Zizera">Zizera</tp:taxon-name-part> <tp:taxon-name-part taxon-name-part-type="species" reg="taiwana">taiwana</tp:taxon-name-part></tp:taxon-name><comment>Sonan, 1938: 254. Type locality: “Inrin, Formosa.” syn. nov.</comment></tp:nomenclature-citation><tp:nomenclature-citation><tp:taxon-name>
                <tp:taxon-name-part taxon-name-part-type="genus" reg="Zizeeria">Zizeeria</tp:taxon-name-part> <tp:taxon-name-part taxon-name-part-type="species" reg="alsulus">alsulus</tp:taxon-name-part> <tp:taxon-name-part taxon-name-part-type="subspecies" reg="eggletoni">eggletoni</tp:taxon-name-part></tp:taxon-name><comment><xref ref-type="bibr" rid="B7">Corbet 1941</xref>: 150; <xref ref-type="bibr" rid="B10">Ek-Amnuay 2012</xref>: 589. Type locality: Hong Kong, New territory. syn. nov.</comment></tp:nomenclature-citation><tp:nomenclature-citation><tp:taxon-name>
                <tp:taxon-name-part taxon-name-part-type="genus" reg="Zizina">Zizina</tp:taxon-name-part> <tp:taxon-name-part taxon-name-part-type="species" reg="alsulus">alsulus</tp:taxon-name-part> <tp:taxon-name-part taxon-name-part-type="subspecies" reg="taiwana">taiwana</tp:taxon-name-part></tp:taxon-name><comment>: <xref ref-type="bibr" rid="B30">Shirôzu 1944</xref>: 37; <xref ref-type="bibr" rid="B31">Shirôzu 1960</xref>: 334; <xref ref-type="bibr" rid="B13">Hsu: 2013</xref>: 252.</comment></tp:nomenclature-citation><tp:nomenclature-citation><tp:taxon-name>
                <tp:taxon-name-part taxon-name-part-type="genus" reg="Famegana">Famegana</tp:taxon-name-part> <tp:taxon-name-part taxon-name-part-type="species" reg="alsulus">alsulus</tp:taxon-name-part></tp:taxon-name><comment>: <xref ref-type="bibr" rid="B11">Eliot 1973</xref>: 453; <xref ref-type="bibr" rid="B8">D’Abrera 1977</xref>: 361; <xref ref-type="bibr" rid="B9">D’Abrera 1986</xref>: 651; <xref ref-type="bibr" rid="B25">Parsons 1999</xref>: 460; <xref ref-type="bibr" rid="B4">Braby 2000</xref>: 839; <xref ref-type="bibr" rid="B5">Braby 2016</xref>: 324.</comment></tp:nomenclature-citation><tp:nomenclature-citation><tp:taxon-name>
                <tp:taxon-name-part taxon-name-part-type="genus" reg="Famegana">Famegana</tp:taxon-name-part> <tp:taxon-name-part taxon-name-part-type="species" reg="alsulus">alsulus</tp:taxon-name-part> <tp:taxon-name-part taxon-name-part-type="subspecies" reg="alsulus">alsulus</tp:taxon-name-part></tp:taxon-name><comment>: <xref ref-type="bibr" rid="B6">Common and Waterhouse 1981</xref>: 587.</comment></tp:nomenclature-citation></tp:nomenclature-citation-list></tp:nomenclature><tp:treatment-sec sec-type="type material" id="SECID0EMMAE"><title>Type material examined.</title><p><bold>Wallace</bold>: The specimen of <italic><tp:taxon-name><tp:taxon-name-part taxon-name-part-type="genus" reg="Lycaena">Lycaena</tp:taxon-name-part> <tp:taxon-name-part taxon-name-part-type="species" reg="nisa">nisa</tp:taxon-name-part></tp:taxon-name></italic> retrieved in <named-content xmlns:xlink="http://www.w3.org/1999/xlink" content-type="dwc:institutional_code" xlink:type="simple">NHMUK</named-content>,</p><p><bold><italic>Lectotype</italic></bold> (here designated) (Figs <xref ref-type="fig" rid="F1">1–3</xref>).</p><p>Taiwan • ♀; “♀. Formosa”; “<italic><tp:taxon-name><tp:taxon-name-part taxon-name-part-type="genus" reg="Lycaena">L.</tp:taxon-name-part> <tp:taxon-name-part taxon-name-part-type="species" reg="nisa">nisa</tp:taxon-name-part></tp:taxon-name></italic> Wallace”; “Compare Otis Fab.”; “Moore Coll. 1908-203. Formosa.”; reg. no. 720422; <named-content xmlns:xlink="http://www.w3.org/1999/xlink" content-type="dwc:institutional_code" xlink:type="simple">NHMUK</named-content>.</p><fig id="F1" position="float" orientation="portrait"><object-id xmlns:xlink="http://www.w3.org/1999/xlink" content-type="doi" xlink:type="simple">10.3897/zookeys.966.51921.figures1-9</object-id><object-id xmlns:xlink="http://www.w3.org/1999/xlink" content-type="arpha" xlink:type="simple">3D2E5832-2D5C-54E9-9AEF-69B8D0FFC09C</object-id><label>Figures 1–9.</label><caption><p>Type specimens of <italic><tp:taxon-name><tp:taxon-name-part taxon-name-part-type="genus" reg="Famegana">Famegana</tp:taxon-name-part> <tp:taxon-name-part taxon-name-part-type="species" reg="nisa">nisa</tp:taxon-name-part></tp:taxon-name></italic> (Wallace, 1866) <bold>1–3</bold> lectotype of <italic><tp:taxon-name><tp:taxon-name-part taxon-name-part-type="genus" reg="Lycaena">Lycaena</tp:taxon-name-part> <tp:taxon-name-part taxon-name-part-type="species" reg="nisa">nisa</tp:taxon-name-part></tp:taxon-name></italic> Wallace, 1866 <bold>4–6</bold> holotype of <italic><tp:taxon-name><tp:taxon-name-part taxon-name-part-type="genus" reg="Lycaena">Lycaena</tp:taxon-name-part> <tp:taxon-name-part taxon-name-part-type="species" reg="taiwana">taiwana</tp:taxon-name-part></tp:taxon-name></italic> Sonan, 1938 <bold>7–9</bold> holotype of <italic><tp:taxon-name><tp:taxon-name-part taxon-name-part-type="genus" reg="Zizeeria">Zizeeria</tp:taxon-name-part> <tp:taxon-name-part taxon-name-part-type="species" reg="alsulus">alsulus</tp:taxon-name-part> <tp:taxon-name-part taxon-name-part-type="subspecies" reg="eggletoni">eggletoni</tp:taxon-name-part></tp:taxon-name></italic> Corbet, 1941. Scale bar: 0.5 cm.</p></caption><graphic xmlns:xlink="http://www.w3.org/1999/xlink" xlink:href="zookeys-966-153-g001.jpg" position="float" orientation="portrait" xlink:type="simple" id="oo_451023.jpg"><uri content-type="original_file" xlink:type="simple">https://binary.pensoft.net/fig/451023</uri></graphic></fig><p><bold>Sonan</bold>: Three specimens belonging to the type series of <italic><tp:taxon-name><tp:taxon-name-part taxon-name-part-type="genus" reg="Zizera">Zizera</tp:taxon-name-part> <tp:taxon-name-part taxon-name-part-type="species" reg="taiwana">taiwana</tp:taxon-name-part></tp:taxon-name></italic> Sonan, 1938 retrieved in <named-content xmlns:xlink="http://www.w3.org/1999/xlink" content-type="dwc:institutional_code" xlink:type="simple">TARI</named-content>, reg. nos. 37, 40, 45.</p><p><bold><italic>Holotype</italic></bold> (Figs <xref ref-type="fig" rid="F1">4–6</xref>)</p><p>Taiwan • ♂; “Type [round paper, red characters in red circle]”; “Inrin, 30. X. 1932 Col. J. Sonan”; “<italic><tp:taxon-name><tp:taxon-name-part taxon-name-part-type="genus" reg="Zizera">Zizera</tp:taxon-name-part> <tp:taxon-name-part taxon-name-part-type="species" reg="taiwana">taiwana</tp:taxon-name-part></tp:taxon-name></italic> Sonan DET. J. SONAN”; “No. 37”.</p><p>
            <bold><italic>Paratypes</italic></bold>
          </p><p>Taiwan • 1♀ (Allotype); “Allo Type [round paper, orange characters in orange circle]”; “Inrin, 30. X. 1932 Col. J. Sonan”; “<italic><tp:taxon-name><tp:taxon-name-part taxon-name-part-type="genus" reg="Zizera">Zizera</tp:taxon-name-part> <tp:taxon-name-part taxon-name-part-type="species" reg="taiwana">taiwana</tp:taxon-name-part></tp:taxon-name></italic> Sonan DET. J. SONAN”; “No. 45” • 1 ♀; “Para Type [round paper, green characters in green circle]”; “Inrin, 30. X. 1932 Col. J. Sonan”; “<italic><tp:taxon-name><tp:taxon-name-part taxon-name-part-type="genus" reg="Zizera">Zizera</tp:taxon-name-part> <tp:taxon-name-part taxon-name-part-type="species" reg="taiwana">taiwana</tp:taxon-name-part></tp:taxon-name></italic> Sonan DET. J. SONAN”; “No. 40”</p><p><bold>Corbet</bold>: Two specimens belonging to the type series of <italic><tp:taxon-name><tp:taxon-name-part taxon-name-part-type="genus" reg="Zizeeria">Zizeeria</tp:taxon-name-part> <tp:taxon-name-part taxon-name-part-type="species" reg="alsulus">alsulus</tp:taxon-name-part> <tp:taxon-name-part taxon-name-part-type="subspecies" reg="eggletoni">eggletoni</tp:taxon-name-part></tp:taxon-name></italic> Corbet, 1941 retrieved in <named-content xmlns:xlink="http://www.w3.org/1999/xlink" content-type="dwc:institutional_code" xlink:type="simple">NHMUK</named-content> with the reg. no. 720438.</p><p>
            <bold><italic>Holotype</italic></bold>
          </p><p>Hong Kong • ♂ (Figs <xref ref-type="fig" rid="F1">7–9</xref>); “♂ Holotype <italic><tp:taxon-name><tp:taxon-name-part taxon-name-part-type="genus" reg="Zizeeria">Zizeeria</tp:taxon-name-part> <tp:taxon-name-part taxon-name-part-type="species" reg="alsulus">alsulus</tp:taxon-name-part> <tp:taxon-name-part taxon-name-part-type="subspecies" reg="eggletoni">eggletoni</tp:taxon-name-part></tp:taxon-name></italic> Cbt.”; “Hong Kong District. + New Territory 5. IX. 1914. R. W. Barney”, “Type H T [round label with red edge]”, “Brit. Mus. 1921-312”, “<tp:taxon-name><tp:taxon-name-part taxon-name-part-type="genus" reg="Zizeeria">Zizeeria</tp:taxon-name-part></tp:taxon-name> GENITALIA slide No. NSC. l.”</p><p>
            <bold><italic>Paratype</italic></bold>
          </p><p>Hong Kong • ♂; “Hong Kong District. + New Territory 5. IX. 1914 R. W. Barney”, “Type Holo-type [round label with red edge]”, “Brit. Mus. 1921-312.” Note: Although this specimen also bears a “holotype” label, the former bears a label with Corbet’s hand-written characters indicating that it is the true holotype.</p></tp:treatment-sec><tp:treatment-sec sec-type="material" id="SECID0ERUAE"><title>Additional material examined.</title><p>Australia • 2 ♂ 2♀; Queensland, Mt. Stuart; 26 March 2017; Y. F. Hsu and M. Braby leg.; 1♂ 1♀; Queensland, Cairns, 30 March 2017; Y. F. Hsu and M. Braby leg. Hong Kong; 1♂; Yuen Long District, Shek Wu Wai; 14 October 2009; Y. F. Lo and W. L. Hui leg; 1♀; Ching Mun CP, Tai Mo Shan; 500m; 20. October. 2009; W. L. Hui leg; 1♀; New Territory, Ngau Tam Mei; 100m; 17 December 2018; Y. F. Hsu leg. Hainan• 3♂; Dongfang, Donghe, Nanran; 18 April 2010; Y. F. Lo leg.</p></tp:treatment-sec><tp:treatment-sec sec-type="description" id="SECID0EWUAE"><title>Descriptions.</title><p>
            <bold>Lectotype of <italic><tp:taxon-name><tp:taxon-name-part taxon-name-part-type="genus" reg="Lycaena">Lycaena</tp:taxon-name-part> <tp:taxon-name-part taxon-name-part-type="species" reg="nisa">nisa</tp:taxon-name-part></tp:taxon-name></italic></bold>
          </p><p>Female (Figs <xref ref-type="fig" rid="F1">1</xref>, <xref ref-type="fig" rid="F1">2</xref>). Forewing length 10.9 mm. Head hairy, brown, with medial white band on frons. Antennae dark brown, segmented with white. Proboscis brown. Labial palpus hairy, porrect; third segment slender, pointed at distal end, white but brown dorsally. Compound eyes smooth. Thorax and abdomen dark brown dorsally, white ventrally. Forewing broad, somewhat elongate, termen slightly convex. Hindwing rounded. Wing uppersides uniformly brown. Wing undersides ground color white tinged with gray, spotless except for presence of submarginal bands consisted of faint narrow bands proximally and a series of faint brown spots distally along termen of both wings; dot in cell CuA<sub>1</sub> prominent, black. Fringe white.</p><p>
            <bold>Holotype of <italic><tp:taxon-name><tp:taxon-name-part taxon-name-part-type="genus" reg="Lycaena">Lycaena</tp:taxon-name-part> <tp:taxon-name-part taxon-name-part-type="species" reg="taiwana">taiwana</tp:taxon-name-part></tp:taxon-name></italic></bold>
          </p><p>Male (Figs <xref ref-type="fig" rid="F1">4</xref>, <xref ref-type="fig" rid="F1">5</xref>). Forewing length 10.9 mm. Morphology conformed to those of <italic><tp:taxon-name><tp:taxon-name-part taxon-name-part-type="genus" reg="Lycaena">L.</tp:taxon-name-part> <tp:taxon-name-part taxon-name-part-type="species" reg="nisa">nisa</tp:taxon-name-part></tp:taxon-name></italic>, except metallic purple patches present on uppersides of both wings proximally and those on hindwings.</p><p>
            <bold>Holotype of <italic><tp:taxon-name><tp:taxon-name-part taxon-name-part-type="genus" reg="Zizeeria">Zizeeria</tp:taxon-name-part> <tp:taxon-name-part taxon-name-part-type="species" reg="alsulus">alsulus</tp:taxon-name-part> <tp:taxon-name-part taxon-name-part-type="subspecies" reg="eggletoni">eggletoni</tp:taxon-name-part></tp:taxon-name></italic></bold>
          </p><p>Male (Figs <xref ref-type="fig" rid="F1">7</xref>, <xref ref-type="fig" rid="F1">8</xref>). Forewing length 11.4 mm. Morphology conformed to those of <italic><tp:taxon-name><tp:taxon-name-part taxon-name-part-type="genus" reg="Lycaena">L.</tp:taxon-name-part> <tp:taxon-name-part taxon-name-part-type="species" reg="nisa">nisa</tp:taxon-name-part></tp:taxon-name></italic>, except metallic purple patches present on uppersides of both wings proximally, and those on hindwings; submarginal bands on wing undersides slightly paler than those of <italic><tp:taxon-name><tp:taxon-name-part taxon-name-part-type="genus" reg="Lycaena">L.</tp:taxon-name-part> <tp:taxon-name-part taxon-name-part-type="species" reg="nisa">nisa</tp:taxon-name-part></tp:taxon-name></italic> and <italic><tp:taxon-name><tp:taxon-name-part taxon-name-part-type="genus" reg="Lycaena">L.</tp:taxon-name-part> <tp:taxon-name-part taxon-name-part-type="species" reg="taiwana">taiwana</tp:taxon-name-part></tp:taxon-name></italic>.</p></tp:treatment-sec><tp:treatment-sec sec-type="distribution" id="SECID0EXYAE"><title>Distribution.</title><p>This species occurs in the Oriental and Australian regions, and western Pacific, including southern China, Taiwan, the Philippines, Thailand, Sulawesi, Australia, the Torres Strait islands, Vanuatu, Fiji, Samoa, and Tonga (<xref ref-type="bibr" rid="B11">Eliot 1973</xref>; <xref ref-type="bibr" rid="B4">Braby 2000</xref>; <xref ref-type="bibr" rid="B35">Vane Wright and de Jong 2003</xref>; <xref ref-type="bibr" rid="B10">Ek-Amnuay 2012</xref>).</p></tp:treatment-sec><tp:treatment-sec sec-type="biology" id="SECID0ENZAE"><title>Biology.</title><p>Larval hostplants of <italic><tp:taxon-name><tp:taxon-name-part taxon-name-part-type="genus" reg="Famegana">Famegana</tp:taxon-name-part> <tp:taxon-name-part taxon-name-part-type="species" reg="nisa">nisa</tp:taxon-name-part></tp:taxon-name></italic> have been reported to include various legume species, such as <italic><tp:taxon-name><tp:taxon-name-part taxon-name-part-type="genus" reg="Cajanus">Cajanus</tp:taxon-name-part> <tp:taxon-name-part taxon-name-part-type="species" reg="acutifolius">acutifolius</tp:taxon-name-part></tp:taxon-name></italic> (F.Muell. ex Benth.) Maesen, <italic><tp:taxon-name><tp:taxon-name-part taxon-name-part-type="genus" reg="Cajanus">C.</tp:taxon-name-part> <tp:taxon-name-part taxon-name-part-type="species" reg="pubescens">pubescens</tp:taxon-name-part></tp:taxon-name></italic> (Ewart &amp; Morrison) Maesen, <italic><tp:taxon-name><tp:taxon-name-part taxon-name-part-type="genus" reg="Desmodium">Desmodium</tp:taxon-name-part> <tp:taxon-name-part taxon-name-part-type="species" reg="elegans">elegans</tp:taxon-name-part></tp:taxon-name></italic> Candolle, <italic><tp:taxon-name><tp:taxon-name-part taxon-name-part-type="genus" reg="Flemingia">Flemingia</tp:taxon-name-part> <tp:taxon-name-part taxon-name-part-type="species" reg="macrophylla">macrophylla</tp:taxon-name-part></tp:taxon-name></italic> (Willd.) Merr., <italic><tp:taxon-name><tp:taxon-name-part taxon-name-part-type="genus" reg="Indigofera">Indigofera</tp:taxon-name-part> <tp:taxon-name-part taxon-name-part-type="species" reg="pratensis">pratensis</tp:taxon-name-part></tp:taxon-name></italic> F. Muell., <italic><tp:taxon-name><tp:taxon-name-part taxon-name-part-type="genus" reg="Galactia">Galactia</tp:taxon-name-part> <tp:taxon-name-part taxon-name-part-type="species" reg="tenuiflora">tenuiflora</tp:taxon-name-part></tp:taxon-name></italic> (Klein ex Willdenow) Wight &amp; Arnott, <italic><tp:taxon-name><tp:taxon-name-part taxon-name-part-type="genus" reg="Phyllodium">Phyllodium</tp:taxon-name-part> <tp:taxon-name-part taxon-name-part-type="species" reg="pulchellum">pulchellum</tp:taxon-name-part></tp:taxon-name></italic> (Linnaeus) Desvaux., <italic><tp:taxon-name><tp:taxon-name-part taxon-name-part-type="genus" reg="Tephrosia">Tephrosia</tp:taxon-name-part> <tp:taxon-name-part taxon-name-part-type="species" reg="purpurea">purpurea</tp:taxon-name-part></tp:taxon-name></italic> (L.) Pers., <italic><tp:taxon-name><tp:taxon-name-part taxon-name-part-type="genus" reg="Vigna">Vigna</tp:taxon-name-part> <tp:taxon-name-part taxon-name-part-type="species" reg="lanceolata">lanceolata</tp:taxon-name-part></tp:taxon-name></italic> Benth., <italic><tp:taxon-name><tp:taxon-name-part taxon-name-part-type="genus" reg="Vigna">V.</tp:taxon-name-part> <tp:taxon-name-part taxon-name-part-type="species" reg="radiata">radiata</tp:taxon-name-part></tp:taxon-name></italic> (L.) Wilczek and <italic><tp:taxon-name><tp:taxon-name-part taxon-name-part-type="genus" reg="Vigna">V.</tp:taxon-name-part> <tp:taxon-name-part taxon-name-part-type="species" reg="vexillata">vexillata</tp:taxon-name-part></tp:taxon-name></italic> (L.) A. Rich (all <tp:taxon-name><tp:taxon-name-part taxon-name-part-type="family">Fabaceae</tp:taxon-name-part></tp:taxon-name>) (<xref ref-type="bibr" rid="B2">Bascombe et al. 1999</xref>; <xref ref-type="bibr" rid="B4">Braby 2000</xref>, <xref ref-type="bibr" rid="B5">2016</xref>). Life histories are illustrated and described in <xref ref-type="bibr" rid="B2">Bascombe et al. (1999)</xref>. Eggs are laid near flowers, upon which the larvae feed. Facultative mymecophily does occur.</p></tp:treatment-sec><ref-list><ref id="B20"><mixed-citation xmlns:xlink="http://www.w3.org/1999/xlink" xlink:type="simple"><person-group><name name-style="western"><surname>Matsumura</surname><given-names>S</given-names></name></person-group> (<year>1909</year>) <article-title>A list of Formosan butterflies.</article-title><source>Zoological Magazine, Tokyo</source><volume>253</volume>: <fpage>479</fpage>–<lpage>481</lpage>. [In Japanese]</mixed-citation></ref><ref id="B34"><mixed-citation xmlns:xlink="http://www.w3.org/1999/xlink" xlink:type="simple"><person-group><name name-style="western"><surname>Waterhouse</surname><given-names>GA</given-names></name><name name-style="western"><surname>Lyell</surname><given-names>G</given-names></name></person-group> (<year>1914</year>) <source>The Butterflies of Australia.</source><publisher-name>Angus &amp; Robertson Publishers</publisher-name>, <publisher-loc>Sydney</publisher-loc>, <size units="page">239 pp</size>.</mixed-citation></ref><ref id="B27"><mixed-citation xmlns:xlink="http://www.w3.org/1999/xlink" xlink:type="simple"><person-group><name name-style="western"><surname>Rothschild</surname><given-names>FRS</given-names></name></person-group> (<year>1915</year>) <article-title>On the <tp:taxon-name><tp:taxon-name-part taxon-name-part-type="order">Lepidoptera</tp:taxon-name-part></tp:taxon-name> in the Tring Museum sent by Mr. A. S. Meek from the Admirality Islands, Dampier, and Vulcan Islands.</article-title><source>Novitates Zoologicae</source><volume>22</volume>(<issue>3</issue>): <fpage>387</fpage>–<lpage>402</lpage>. <ext-link xlink:type="simple" ext-link-type="doi" xlink:href="10.5962/bhl.part.1918">https://doi.org/10.5962/bhl.part.1918</ext-link></mixed-citation></ref><ref id="B26"><mixed-citation xmlns:xlink="http://www.w3.org/1999/xlink" xlink:type="simple"><person-group><name name-style="western"><surname>Ribbe</surname><given-names>C</given-names></name></person-group> (<year>1926</year>) <article-title>Neue Lycaenenformen, hauptsächlich von Celebes (Lep. <tp:taxon-name><tp:taxon-name-part taxon-name-part-type="family">Lycaenidae</tp:taxon-name-part></tp:taxon-name>).</article-title><source>Entomologische Mitteilungen</source><volume>15</volume>: <fpage>78</fpage>–<lpage>91</lpage>.</mixed-citation></ref><ref id="B35"><mixed-citation xmlns:xlink="http://www.w3.org/1999/xlink" xlink:type="simple"><person-group><name name-style="western"><surname>Vane Wright</surname><given-names>D</given-names></name><name name-style="western"><surname>de Jong</surname><given-names>R</given-names></name></person-group> (<year>2003</year>) <article-title>The Butterflies of Sulawesi: Annotated Checklist for a Critical Island Fauna.</article-title><source>Zoologische Verhandelingen Leiden</source><volume>343</volume>: <fpage>1</fpage>–<lpage>267</lpage>. <ext-link xlink:type="simple" ext-link-type="uri" xlink:href="https://www.researchgate.net/publication/254911978_The_butterflies_of_Sulawesi_Annotated_checklist_for_a_critical_island_fauna">https://www.researchgate.net/publication/254911978_The_butterflies_of_Sulawesi_Annotated_checklist_for_a_critical_island_fauna</ext-link></mixed-citation></ref><ref id="B28"><mixed-citation xmlns:xlink="http://www.w3.org/1999/xlink" xlink:type="simple"><person-group><name name-style="western"><surname>Seitz</surname><given-names>A</given-names></name></person-group> (<year>1927</year>) <article-title>Genus <italic><tp:taxon-name><tp:taxon-name-part taxon-name-part-type="genus">Zizera</tp:taxon-name-part></tp:taxon-name></italic>.</article-title> In: <person-group><name name-style="western"><surname>Zeitz</surname><given-names>A</given-names></name></person-group> (<role>Ed.</role>) <issue-title>The Macrolepidoptera of the World, Vol.</issue-title><source>IX. Fritz Lehmann Verlag, Stuttgart</source>, <fpage>925</fpage>–<lpage>926</lpage>.</mixed-citation></ref><ref id="B7"><mixed-citation xmlns:xlink="http://www.w3.org/1999/xlink" xlink:type="simple"><institution xlink:type="simple">Corbet</institution> (<year>1941</year>) A list of the butterflies of Hong Kong. Hong Kong Naturalist 10 (3/4): 148–165. <ext-link xlink:type="simple" ext-link-type="uri" xlink:href="https://hkjo.lib.hku.hk/exhibits/show/hkjo/browseArticle?book=b27722454%26issue=270036">https://hkjo.lib.hku.hk/exhibits/show/hkjo/browseArticle?book=b27722454&amp;issue=270036</ext-link></mixed-citation></ref><ref id="B10"><mixed-citation xmlns:xlink="http://www.w3.org/1999/xlink" xlink:type="simple"><person-group><name name-style="western"><surname>Ek-Amnuay</surname><given-names>P</given-names></name></person-group> (<year>2012</year>) <source>Butterflies of Thailand, 2<sup>nd</sup> edition.</source><publisher-name>Baan Lae Suan Amarin Printing and Publishing</publisher-name>, <publisher-loc>Bangkok</publisher-loc>, <size units="page">943 pp</size>.</mixed-citation></ref><ref id="B30"><mixed-citation xmlns:xlink="http://www.w3.org/1999/xlink" xlink:type="simple"><person-group><name name-style="western"><surname>Shirôzu</surname><given-names>T</given-names></name></person-group> (<year>1944</year>) <article-title>Notes on some Formosan Butterflies (1).</article-title><source>The Transactions of the Kansai Entomological Society</source><volume>14</volume>(<issue>1</issue>): <fpage>30</fpage>–<lpage>42</lpage>. [In Japanese]</mixed-citation></ref><ref id="B31"><mixed-citation xmlns:xlink="http://www.w3.org/1999/xlink" xlink:type="simple"><person-group><name name-style="western"><surname>Shirôzu</surname><given-names>T</given-names></name></person-group> (<year>1960</year>) <source>Butterflies of Formosa in Colour.</source><publisher-name>Hoikusha</publisher-name>, <publisher-loc>Osaka</publisher-loc>, <size units="page">481 pp</size>. [In Japanese]</mixed-citation></ref><ref id="B13"><mixed-citation xmlns:xlink="http://www.w3.org/1999/xlink" xlink:type="simple"><person-group><name name-style="western"><surname>Hsu</surname><given-names>YF</given-names></name></person-group> (<year>2013</year>) <source>The Butterflies of Taiwan. Vol. 2. <tp:taxon-name><tp:taxon-name-part taxon-name-part-type="family">Lycaenidae</tp:taxon-name-part></tp:taxon-name>.</source><publisher-name>Morning Star Publishing Inc.</publisher-name>, <publisher-loc>Taichung</publisher-loc>, <size units="page">333 pp</size>. [In Chinese]</mixed-citation></ref><ref id="B11"><mixed-citation xmlns:xlink="http://www.w3.org/1999/xlink" xlink:type="simple"><person-group><name name-style="western"><surname>Eliot</surname><given-names>JN</given-names></name></person-group> (<year>1973</year>) <article-title>The higher classification of the <tp:taxon-name><tp:taxon-name-part taxon-name-part-type="family">Lycaenidae</tp:taxon-name-part></tp:taxon-name> (<tp:taxon-name><tp:taxon-name-part taxon-name-part-type="order">Lepidoptera</tp:taxon-name-part></tp:taxon-name>): a tentative arrangement.</article-title><source>Bulletin of the British Museum (Natural History) Entomology</source><volume>28</volume>: <fpage>371</fpage>–<lpage>505</lpage>. <ext-link xlink:type="simple" ext-link-type="doi" xlink:href="10.5962/bhl.part.11171">https://doi.org/10.5962/bhl.part.11171</ext-link></mixed-citation></ref><ref id="B8"><mixed-citation xmlns:xlink="http://www.w3.org/1999/xlink" xlink:type="simple"><person-group><name name-style="western"><surname>D’Abrera</surname><given-names>B</given-names></name></person-group> (<year>1977</year>) <source>Butterflies of the Australian Region.</source><publisher-name>Hill House</publisher-name>, <publisher-loc>Victoria</publisher-loc>, <size units="page">415 pp</size>.</mixed-citation></ref><ref id="B9"><mixed-citation xmlns:xlink="http://www.w3.org/1999/xlink" xlink:type="simple"><person-group><name name-style="western"><surname>D’Abrera</surname><given-names>B</given-names></name></person-group> (<year>1986</year>) Butterflies of the Oriental Region, Part III. Hill House, Victoria, 536–672.</mixed-citation></ref><ref id="B25"><mixed-citation xmlns:xlink="http://www.w3.org/1999/xlink" xlink:type="simple"><person-group><name name-style="western"><surname>Parsons</surname><given-names>M</given-names></name></person-group> (<year>1999</year>) <source>The Butterflies of Papua New Guinea, Their Systematics and Biology.</source><publisher-name>Academic Press</publisher-name>, <publisher-loc>London &amp; San Diego</publisher-loc>, <size units="page">736 pp</size>. [+ 136 pls.]</mixed-citation></ref><ref id="B4"><mixed-citation xmlns:xlink="http://www.w3.org/1999/xlink" xlink:type="simple"><person-group><name name-style="western"><surname>Braby</surname><given-names>MF</given-names></name></person-group> (<year>2000</year>) <source>Butterflies of Australia.</source><publisher-name>CSIRO</publisher-name>, <publisher-loc>Collingwood</publisher-loc>, <size units="page">976 pp</size>. <ext-link xlink:type="simple" ext-link-type="doi" xlink:href="10.1071/9780643100770">https://doi.org/10.1071/9780643100770</ext-link></mixed-citation></ref><ref id="B5"><mixed-citation xmlns:xlink="http://www.w3.org/1999/xlink" xlink:type="simple"><person-group><name name-style="western"><surname>Braby</surname><given-names>MF</given-names></name></person-group> (<year>2016</year>) <source>The Complete Guide to Butterflies of Australia, 2<sup>nd</sup> edition.</source><publisher-name>CSIRO</publisher-name>, <publisher-loc>Collingwood</publisher-loc>, <size units="page">384 pp</size>. <ext-link xlink:type="simple" ext-link-type="doi" xlink:href="10.1071/9781486301010">https://doi.org/10.1071/9781486301010</ext-link></mixed-citation></ref><ref id="B6"><mixed-citation xmlns:xlink="http://www.w3.org/1999/xlink" xlink:type="simple"><person-group><name name-style="western"><surname>Common</surname><given-names>IFB</given-names></name><name name-style="western"><surname>Waterhouse</surname><given-names>DF</given-names></name></person-group> (<year>1981</year>) <source>Butterflies of Australia, Revised edition.</source><publisher-name>Angus &amp; Robertson Publishers</publisher-name>, <publisher-loc>Sydney</publisher-loc>, <size units="page">682 pp</size>.</mixed-citation></ref><ref id="B2"><mixed-citation xmlns:xlink="http://www.w3.org/1999/xlink" xlink:type="simple"><person-group><name name-style="western"><surname>Bascombe</surname><given-names>MJ</given-names></name><name name-style="western"><surname>Johnston</surname><given-names>G</given-names></name><name name-style="western"><surname>Bascombe</surname><given-names>FS</given-names></name></person-group> (<year>1999</year>) The Butterflies of Hong Kong. Academic Press, London, x + 422 pp.</mixed-citation></ref></ref-list></tp:taxon-treatment>
